# Supplementary material for: Therapeutic Effects of Inhibitor of ompA Expression against Carbapenem-Resistant Acinetobacter baumannii Strains
Source: Int J Mol Sci. 2021 Nov 12;22(22):12257. doi: 10.3390/ijms222212257 (PMC8623844; doi:10.3390/ijms222212257)
Supplement: Supplementary file 1 [file ijms-22-12257-s001.zip]

Archive with 2 entries (2 files):
- Supplementary Figures.pptx
- Supplementary Tables and Materials and Methods.pdf
